# Supplementary material for: Simultaneous determination of twelve mycotoxins in edible oil, soy sauce and bean sauce by PRiME HLB solid phase extraction combined with HPLC-Orbitrap HRMS
Source: Front Nutr. 2022 Sep 28;9:1001671. doi: 10.3389/fnut.2022.1001671 (PMC9555343; doi:10.3389/fnut.2022.1001671)
Supplement: Supplementary file 1 [file Data_Sheet_1.xlsx]

## Sheet: 毒素信息
20210427
一、真菌毒素	CAS	NAME	分子式	加和方式	理论m/z	测量m/z	Rt/min	峰面积（100b)	碎片
赭曲霉毒素A		Ochratoxin A	C20H18ClNO6	M+H	404.09		13.26	30145885
黄曲霉毒素B1		Aflatoxin B1	C17H12O6	M+H	313.071	313.07	11.21	462463452	285.075	241.049	269.044	214.062
黄曲霉毒素B2		Aflatoxin B2	C17H14O6	M+H	315.086	315.086	10.98	459053314	287.091	259.06	242.052
黄曲霉毒素G1		Aflatoxin G1	C17H12O7	M+H	329.066	329.065	10.56	362538115	243.065	215.07	311.054	283.059	200.07
黄曲霉毒素G2		Aflatoxin G2	C17H14O7	M+H	331.081	331.081	10.25	304986463	313.07	245.081	285.075	217.086
伏马毒素B1		Fumonisin B1	C34H59NO15	M+H	722.396	722.394	12.06	68007785(1ppm)	704.384	334.31	159.029
伏马毒素B2		Fumonisin B2	C34H59NO14	M+H	706.401	706.4	13.66	82357282(1ppm)	336.325	688.389	318.315	159.029
伏马毒素B3		Fumonisin B3	C34H59NO14	M+H	706.401	706.4	12.71	88579375(1ppm)	688.39	336.325	530.369	159.029
3-乙酰基脱氧雪腐镰刀菌烯醇		3-Acetyl- Deoxynivalenol	C17H22O7	M+H	339.144		6.78	37852653
冈田软海棉酸		Okadaic acid, OA	C44H68O13	M+H	805.473
吉他霉素		Kitasamycin	C40H67NO14	M+H	786.463		12.06	1040158
T-2毒素		T-2 toxin	C24H34O9	M+NH4	484.254	484.253	12.28	60366667	185.096	215.106	105.07	169.101	305.137
HT-2毒素		HT-2 toxin	C22H32O8	M+NH4	442.244	442.243	11.65	19233675	105.07	263.127	169.101	145.101	215.106
展青霉素		Patulin	C7H6O4	M-H	153.019
15-o-乙酰脱氧瓜萎镰菌醇		15-o-Acetyl-4-deoxynivalenol	C17H22O7	M+H	339.144		6.78	37852653
脱氧雪腐镰刀菌烯醇		Deoxynivalenol	C15H20O6	M+H	297.133		2396	9773374
15-乙酰基脱氧雪腐镰刀菌烯醇		15-Acetyl- Deoxynivalenol	C17H22O7	M+H	339.144		6.78	37852653
井冈霉素		Validamycin	C20H35O13N	M+H	498.218		0.93	2043425
玉米赤霉酮		Zearalenone	C18H22O5	M+H	319.154
α-玉米赤霉醇		α-Zearalanol	C18H26O5	M+H	321.17		12.9	27801051
β-玉米赤霉醇		β-Zearalanol	C18H26O5	M+H	321.17		12.23	520050
米酵菌酸	11076-19-0	Bongkrekic acid	C28H38O7	M-H	485.254		15.86	7017378
毒黄素	84-82-0		C7H7N5O2	M+H	194.067	194.067	1.04	216364763	109.081	137.046	134.068
20210507
二、霉菌毒素	CAS	NAME	分子式	加和方式	理论m/z	测量m/z	Rt/min	峰面积（2ppm)
杂色曲霉毒素	163391-76-2	stachybotrylactam	C23H31NO4	M+H
柄曲菌素	10048-13-2	Sterigmatocystin	C18H12O6	M+H	325.071	325.07	14.95	1205540451	310.047	281.044
T-2毒素	21259-20-1	T-2 toxin	C24H34O9	M+NH4	484.254					185.1	305.3
T-2三醇	34114-98-2	T-2 triol	C20H30O7	M+Na	405.188	405.188	10.77	113341820	303.12	125.057	321.131
赭曲霉毒素A	303-47-9	ochratoxin A	C20H18ClNO6	M+H	404.09					238.9	220.9
赭曲霉毒素B	4825-86-9	OCHRATOXIN B	C20H19NO6	M+H	370.129					204.9	102.8
HT-2毒素	26934-87-2	HT-2 TOXIN	C22H32O8	M+NH4	442.244	442.243	11.69	185452079	263.128	245.118
麦角醇	602-85-7	LYSERGOL	C16H18N2O	M+H	255.149	255.149	4.24	1544653781	240.125	197.107	224.107
麦角柯宁碱	564-36-3	ERGOCORNINE	C31H39N5O5	M+H	562.302					208	223.1
伏马毒素B1	116355-83-0	FUMONISIN B1	C34H59NO15	M+H	722.396					352.3	334.3
伏马毒素B2	116355-84-1	FUMONISIN B2	C34H59NO14	M+H	706.401					336.5	354.5
伏马毒素B3	1422359-85-0	FUMONISIN B3	C34H59NO14	M+H	706.401		12.84	336.5	354.5	23814175
镰刀菌烯酮-X	23255-69-8	FUSARENON X	C17H22O8	M+H	355.139	355.139	4.75	79202523	175.075	247.096	137.06
蛇形菌素	2270-40-8	DIACETOXYSCIRPENOL	C19H26O7	M+NH4	384.202	384.201	10.71	806903203	105.07	307.154	199.112	229.122
新茄病镰刀菌烯醇	36519-25-2	NEOSOLANIOL	C19H26O8	M+NH4	400.197	400.196	5.74	401490540	185.096	215.107	105.07	169.101
胶霉毒素	67-99-2	GLIOTOXIN	C13H14N2O4S2	M+H	327.047	327.046	10.78	56047953	263.102	245.092
疣孢青霉原	12771-72-1	VERRUCULOGEN	C27H33N3O7	M+Na	534.221	534.22	14.83	128115151	392.121	191.043	107.047	435.14
青霉震颤素A	12627-35-9	PENITREM A	C37H44ClNO6	M+H	634.293	634.291	15.78	104086736	558.24	616.281	332.117	540.231
青霉酸	90-65-3	PENICILLIC ACID	C8H10O4	M+H	171.065	171.065	4.65	528082778	125.06	72.0444	89.0709	97.0647
霉酚酸	24280-93-1	Mycophenolic acid	C17H20O6	M+H	321.133	321.133	12.17	405834544	207.065	177.054	159.044	275.127
异烟棒曲霉素C	58735-64-1	ROQUEFORTINE C	C22H23N5O2	M+H	390.192	390.192	11.57	1620577908	193.072	322.129	108.056	130.065
黄绿青霉素	25425-12-1	citreoviridin	C23H30O6	M+H	403.212	403.211	14.03	239120107	139.039	297.148	285.148
渥曼青霉素	19545-26-7	WORTMANNIN	C23H24O8	M+H	429.154	429.154	11.05	51514811	355.117	295.096	313.168	267.065
	M+Na	M+NH4	M+H
HT-2毒素	447.199	442.244	425.217
蛇形菌素	389.157	384.202	367.175
HT-2毒素	35562688	12028885	1368423
蛇形菌素	8664942	6873476	/

## Sheet: 提取溶剂+净化方式
	赭曲霉毒素A	赭曲霉毒素B	黄曲霉毒素B1	黄曲霉毒素B2	黄曲霉毒素G1	黄曲霉毒素G2	HT-2毒素	柄曲菌素	蛇形菌素	青霉酸	霉酚酸	黄绿青霉素
	M+H		M+H	M+H	M+H	M+H	M+Na	M+H	M+NH4	M+H	M+H	M+H
	13.46	12.38	11.42	11.19	10.76	10.47	11.76(加标20b)	15.4	10.7	4.9	12.29	14.29
过Prime HLB柱	404.09	370.13	313.071	315.086	329.066	331.081	447.199	325.071	384.202	171.065	321.133	403.212
STD100B	30145885	52809161	462463452	459053314	362538115	304986463	24053910	160985670	100018762	42770240	52691492	16979198
酱油+10b-甲醇萃取	1349729	1685458	21009150	39808440	16200372	13775291	1527775	5269119	4430852	756465	2418491	307896
酱油+10b-乙腈萃取	2082950	2455685	29961678	55318326	22637126	20728482	2133337	8684687	6282893	1554579	2885576	748125
酱油+10b-乙腈-水（8-2）萃取	3243776	5185624	41926885	78554237	32172050	27156675	3839196	13377665	10859379	4305977	5224759	1593447
酱油+10b-乙腈-水-0.1%FA萃取	3370704	5023475	40230493	76898953	34868635	24820612	3097455	13381838	10749480	3225234	4998019	1775483
鸡精+10b-甲醇萃取	145240		9040231	8819144	7006497	4917714	468293	1661305	1521196	0	471081	0
鸡精+10b-乙腈萃取	842171		36731446	35298700	27265140	22737812	3068459	9344288	6607346	2584347	3459680	952711
鸡精+10b-乙腈-水（8-2）萃取	2451610		46033160	44169401	32720455	29901830	3721345	12094489	7876974	1965567	4413586	1480366
鸡精+10b-乙腈-水-0.1%FA萃取	3170048		47455998	44931645	34868635	31146650	3977907	13381838	8912754	2288687	4658968	2099322
不过Prime HLB柱
酱油+10b-甲醇萃取	573660		15007015	24059182	9955020	9231182	1137400	3677387	2787895	0	1011078	0
酱油+10b-乙腈萃取	2372416		29295475	50952782	20804937	18826218	2316866	7826741	6600275	0	3011802	507283
酱油+10b-乙腈-水（8-2）萃取	2626499	4235863	36012725	67346237	25699539	23803574	3010688	11288541	8718764	1791946	3803297	1365709
酱油+10b-乙腈-水-0.1%FA萃取	2938121		37904711	73704899	27676946	26574748	2853617	12059211	9600886	0	4045352	1148288
鸡精+10b-甲醇萃取	156149		8003741	7331899	5557556	4717191	504881	1928272	1390184	756465	624659	0
鸡精+10b-乙腈萃取	816643		35417730	35395422	26530224	22089644	2931922	8680182	6505684	2648779	3013549	233706
鸡精+10b-乙腈-水（8-2）萃取	1611397		43449961	45341004	33843493	28864018	3351426	12339155	8559576	1791946	4288438	1309544
鸡精+10b-乙腈-水-0.1%FA萃取	2531658		42560787	41907103	32396266	27393913	3302608	11881016	8104300	1554579	4053286	1261365
提取溶剂	OTA	OTB	AFB1	AFB2	AFG1	AFG2	HT-2	Sterigmatocystin	Diacetoxyscirpenol	Penicillic acid	Mycophenolic acid	Citreoviridin
	1	2	3	4	5	6	7	8	9	10	11	12
MeOH	44.7732	31.916	45.4288	20.5818	44.686	45.1669	31.7573	32.7304	44.3002	17.6867	45.8991	18.1337
ACN	69.0957	46.5011	64.7871	50.0117	62.4407	67.9653	44.3449	53.947	62.8171	36.3472	54.7636	44.0613
80%MeOH	80.5	78.5	71.8	65.2	63.1	66.6	67.7	75.5	89.3	72.2	86.2	76.5
80%ACN	107.603	98.1955	90.6599	98.4503	88.7412	89.0422	79.804	83.0985	108.573	100.677	99.1575	93.847
80%MeOH-0.1%FA	83.1	76.7	69.5	63.9	72.8	59.2	52.8	72.8	84.1	59.7	82.8	80.1
80%ACN-0.1%FA	111.813	95.1251	86.9917	94.8444	96.1792	81.3827	64.3857	83.1244	107.475	75.4084	94.8544	104.568
净化方式	OTA	OTB	AFB1	AFB2	AFG1	AFG2	HT-2	Sterigmatocystin	Diacetoxyscirpenol	Penicillic acid	Mycophenolic acid	Citreoviridin
	1	2	3	4	5	6	7	8	9	10	11	12
Prime HLB	107.603	98.1955	90.6599	98.4503	88.7412	89.0422	79.804	83.0985	108.573	100.677	99.1575	93.847
HLB	92.3	84.2	83.5	78.8	79.2	68.8	92.3	75.9	95.5	93.1	84.4	85.3
Without purification	87.1263	80.2108	77.8715	74.0348	70.8878	78.048	62.5821	70.1214	87.1713	41.897	72.1805	80.4342

## Sheet: 20210917-线性+加标回收
	赭曲霉毒素A	赭曲霉毒素B	黄曲霉毒素B1	黄曲霉毒素B2	黄曲霉毒素G1	黄曲霉毒素G2	HT-2毒素	柄曲菌素	蛇形菌素	青霉酸	霉酚酸	黄绿青霉素
	M+H	M+H	M+H	M+H	M+H	M+H	M+Na	M+H	M+Na	M+H	M+H	M+H
Rt/min	13.46	12.38	11.42	11.19	10.76	10.47	11.74	15.4		4.9	12.29	14.29
理论m/z	404.09	370.129	313.071	315.086	329.066	331.081	447.199	325.071	389.157	171.065	321.133	403.212
实际m/z	404.09	370.13	313.071	315.086	329.066	331.081	442.244	325.071		171.065	321.133	403.211
碎片1	257.021	223.06	285.075	287.091	243.065	313.07	105.07	281.044		125.06	207.065	139.039
碎片2	239.01	205.049	214.049	259.06	215.07	245.081	169.101	310.047		72.0444	177.055	83.0491
	0.519687	2.80983	-0.319417	-0.698221	-0.0911672	-0.724898	-11080.8	-0.399913		1.34452	-0.342537	-0.372013
2	416885	1088523	6298825	5945274	4.69295e+06	3949346	260105	2632119	1207164	561890	1205869	250739
5	1110523	2485364	16477418	15821407	11732366	10076641	1014186	7042545	3474329	1260276	2486789	769214
10	2050082	5006201	36037463	33579801	26296271	23001111	2438420	15386478	7041364	3937288	5086021	2194274
20	4004562	11036452	71125471	68854446	52263244	45394375	4832786	30903128		8632931	11386688	4553381
50	10358704	25821051	173187555	163189513	127701542	112269196	12028885	76717609	37065304	21285761	25987249	12141379
100	21812586	52809161	358912225	340201212	268959958	232365882	25053910	160985675	70055432	45079825	49805927	26195735
S1	0	0	0	0	0	0	0	0		0	0
S1+2B-1	400528	939256	6326164	6334571	4430379	4023016	258161	2110172		509803	1111063	212345
S1+2B-2	407847	903060	6190511	5935393	4323949	4000674	235376	2170906		451408	996460	235678
S1+4B-1	859215	2376916	13318373	13036118	10040207	8729041	786291	4741122		1007464	1984550	590569
S1+4B-2	799144	2219321	12692731	11870103	9112605	8244951	776447	4484440		1052214	1807723	563508
S1+10B-1	2044078	5283863	34184433	33520245	25002502	22105904	2350876	11506381		3382475	5136621	1752415
S1+10B-2	2109894	5380833	33045995	30179815	23653693	21041516	2259279	12578516		3687504	5220868	1949140
S2	0			20599102	0	0	0	0		0	0	0
S2+2B-1	366054	833835	5993035	26337711	3943885	3801756	227805	2182047		538887	1039254	232259
S2+2B-2	349049	873204	6048633	26130012	3606348	4014983	203567	2165634	95.6905	518464	1182660	243111
S2+4B-1	815386	2082054	13434993	33997561	9200641	8676970	742014	6243658	107.421	933702	1891625	611401
S2+4B-2	865892	2142401	12201203	32649193	8708386	8538614	707994	5502871	106.191	915528	1893620	611106
S2+10B-1	2006836	4861498	33145195	51789208	22856315	23759362	2060993	16923768	97.8278	3533101	5296101	2260273
S2+10B-2	1736507	5388988	31167155	50261103	22448018	22007318	1855822	14094055		3368043	5403934	2009593
2	96.0764	86.2872	100.434	106.548	94.4051	101.865	99.2526	80.1701	0	90.73	92.138	84.6877
2	97.832	82.962	98.2804	99.8338	92.1372	101.3	90.4927	82.4775	0	80.3374	82.6342	93.9934
4	96.7129	119.546	101.035	102.994	106.971	108.283	96.9116	84.1514	0	99.9249	99.7546	95.9696
4	89.9513	111.62	96.2888	93.782	97.0883	102.278	95.6983	79.5955	0	104.363	90.8663	91.572
10	99.7071	105.546	94.858	99.8226	95.08	96.108	96.4098	74.7824	0	85.9088	100.995	79.8631
10	102.918	107.483	91.699	89.8749	89.9508	91.4804	92.6534	81.7505	0	93.6559	102.651	88.8285
2	87.8069	76.6024	95.1453	96.5239	84.0386	96.2629	87.5819	82.9008	0	95.9061	86.183	92.6298
2	83.7279	80.2192	96.028	93.0304	76.8461	101.662	78.2634	82.2772	0.00792689	92.2714	98.0753	96.9578
4	91.7795	104.716	101.92	105.857	98.0263	107.637	91.4544	110.82	0.00386481	92.6089	95.0837	99.3548
4	97.4644	107.751	92.56	95.204	92.7816	105.921	87.2614	97.6719	0.00382056	90.8063	95.184	99.3069
10	97.8905	97.1095	91.9743	92.8835	86.9185	103.297	84.5217	109.991	0.00138933	89.7344	104.131	103.008
10	84.7043	107.646	86.4854	88.3329	85.3658	95.6794	76.1076	91.6003	0	85.5422	106.251	91.5835
pingjun	96.9542	84.6246	99.3572	103.191	93.2711	101.583	94.8726	81.3238	93.9	85.5337	87.3861	89.3405
	1.24142	2.3513	1.52284	4.74766	1.60363	0.40002	6.1942	1.63159	0	7.34868	6.72018	6.58012
RSD	1.28042	2.77851	1.53269	4.60085	1.71932	0.393788	6.52896	2.00629	0	8.59156	7.69022	7.36521
pingjun	93.3321	115.583	98.6619	98.3881	102.03	105.281	96.3049	81.8735	100.4	102.144	95.3105	93.7708
	4.78115	5.60464	3.35608	6.51409	6.98829	4.24625	0.857924	3.22152	0	3.1385	6.28499	3.10951
RSD	5.12273	4.84903	3.40159	6.62081	6.84927	4.03327	0.890841	3.93475	0	3.07262	6.59423	3.31607
pingjun	101.312	106.515	93.2785	94.8488	92.5154	93.7942	94.5316	78.2664	97.6	89.7823	101.823	84.3458
RSD	2.2407	1.28589	2.39474	7.41613	3.92037	3.48867	2.80983	6.29535	0	6.10152	1.15031	7.51606
调味品	85.7674	78.4108	95.5866	94.7771	80.4424	98.9624	82.9227	82.589	95.6905	94.0888	92.1292	94.7938
	3.36297	3.26156	0.652961	2.60642	6.32231	3.85773	7.94621	0.533882	0.00585759	2.73159	9.12757	3.22844
	94.622	106.233	97.2399	100.531	95.404	106.779	89.3579	104.246	106.191	91.7076	95.1339	99.3309
	3.80367	2.27993	6.43564	7.5728	3.53807	1.29588	2.64938	9.69212	3.32259e-05	1.16892	0.0674581	0.0336708
	91.2974	102.378	89.2299	90.6082	86.1421	99.488	80.3146	100.796	97.8278	87.6383	105.191	97.2956
	8.51265	7.62776	3.46319	2.9156	0.945764	5.35861	4.77845	13.1078	0.000961064	2.59788	1.57701	7.85972
S3								1146661	2.96148		2363184	7.5439
S4
S5				36316208	22.0697
S6
S7
S8
S9
S10
S11				1896782	1.77383
S12
S13				11360309	7.35412
S14
S15			409983	0.957958				446417	2.09168		202602	-0.570596
S16			505663	1.01138
S17
S18			1173220	1.38408
S19
S20			321731	0.908685
S21
S22
S23			545881	1.03383
S24			7166489	4.73021
S2					12.8019

## Sheet: 20211013-基质效应+提取时间
	1	2	3	4	5	6	7		8	9		10	11	12
	赭曲霉毒素A	赭曲霉毒素B	黄曲霉毒素B1	黄曲霉毒素B2	黄曲霉毒素G1	黄曲霉毒素G2	HT-2毒素	HT-2毒素	柄曲菌素	蛇形菌素	蛇形菌素	青霉酸	霉酚酸	黄绿青霉素
	M+H	M+H	M+H	M+H	M+H	M+H	M+Na	M+NH4	M+H	M+Na	M+NH4	M+H	M+H	M+H
Rt/min	13.46	12.38	11.42	11.19	10.76	10.47	11.74	11.77	15.4	10.83	10.81	4.9	12.29	14.29
理论m/z	404.09	370.129	313.071	315.086	329.066	331.081	447.199	442.244	325.071	389.157	384.202	171.065	321.133	403.212
甲醇-水	5221311	17987284	393841927	346438819	299269058	240870125	128717112	21268588	169944794	171269332	84601795	61876960	8221215	21884536
甲醇-0.1%FA水	7403657	18663880	95832955	87820308	62890671	54151818	29579851	8813894	81710202	62015868	22097564	31903343	4663380	13995601
	7657740	19662955	102972127	94125849	65827982	58074287	32674809	9640710	84149070	66807029	23452738	31374634	5032663	14905666
甲醇-0.5mMNH4Ac-0.1%FA水	10431042	26226715	326694518	308925846	232685038	203210057	39468066	23951236	143690337	76870916	72047075	38702657	7649831	24064422
甲醇-1mMNH4Ac-0.1%FA水	8106268	21383782	288314696	275058640	209559796	184237140	17004545	19522412	133386079	53969414	69024990	35179729	6719213	21974268
甲醇-2mMNH4Ac-0.1%FA水	8134408	21592066	307054006	303654765	238103520	207367543	21413264	19004177	132140909	55718234	69996876	34566048	6776283	22323540
甲醇-5mMNH4Ac-0.1%FA水	5904916	16476231	286184321	273639556	212656394	184810788	15572675	14129975	110632741	38340661	58175665	22150622	5134429	18341655
甲醇-水	8876324	26741139	418746824	389648150	304527301	257234489	80119794	30883003	215235189	115155308	101486754	52176093	10621831	30609969
乙腈-水	9643930	26361522	199853047	188335579	128150403	117464856	2956928		140195457	45883183	69964645	差	6374043	25031039
	10.88	10.19	9.41	8.85	8.35	7.67	11.51		11.7	8.45	8.46		10.39	11.16
2			5618844	5442549	3308585	2887716	571210	176860	2013468	1207164	1049118
5			14616473	14225648	10002953	8250892	1762112	863716	6086082	3474329	3148645	1089487		594937
10	943104	2138378	30425088	28777231	21306000	18091316	3696609	1920659	12257077	7041364	6367075	2188336	5136621	1547862
20	256439	550470	112695581	108512091	82006701	70392492	8870285	11074177	48931766	27419318	26298685			9412985
50	654986	613169	160603709	153586294	117187494	100407426	20400261	8893899	68948281	37065304	35179990	18413581		10912965
100	1229535	2320910	320222662	301734367	231346887	199207214	40718206	21985265	139662826	70055432	71633321	42377537		22319133
M-jinghua-10b	772468	1841499	26824038	25538019	17066560	20515514	3715280	1459840	11270950	6469384	7009681	1909798	4868907	1316422
M-weijinghua-10b	652142	1809864	25692863	22581778	17272756	20315592	3233773	1316822	12279469	6165592	6832822	1301043	4349633	1399766
S
S+10B-5min	2445007	5543823	30919929	28770355	19839861	16233307	3040581	1599089	14184670	6288221	8553102	962056	4349633	1993330
S+10B-10min	2834207	5552029	33905318	29343601	21603685	17496742	3255707	2006453	15953460	7006349	9325355	2094030	4868907	2218207
S+10B-15min	2921919	5937635	32710938	30243764	21506649	18128141	3353904	1859686	15873837	6719437	9199019	2350734	4954568	2061586
S+10B-20min	2799510	6057427	32803805	29800434	21607793	17236497	3284662	1734486	16258766	6973821	9465387	2323820	4944193	2073584
S+10B-30min	2717811	6007751	32502237	30329513	20186077	18104896	3486062	1795195	16135129	7132976	9007420	2140800	5206438	2131784
	1	2	3	4	5	6	7	8	9	10	11	12
调味品-净化	0.81907	0.861166	0.881642	0.887438	0.801021	1.134	1.00505	0.919546	0.918769	0.872717	0.947881	0.850478
调味品-未净化	0.691485	0.846372	0.844463	0.78471	0.810699	1.12295	0.874794	1.00183	0.875625	0.594535	0.846789	0.904322
食用油-净化	1.07	0.98	0.91	0.98	0.89	0.89	0.8	0.83	1.08	1.01	0.99	0.94
食用油-未净化	0.87	0.8	0.78	0.74	0.71	0.78	0.63	0.71	0.87	0.64	0.72	0.81
	OTA	OTB	AFB1	AFB2	AFG1	AFG2	HT-2		Sterigmatocystin	Diacetoxyscirpenol		Penicillic acid	Mycophenolic acid	Citreoviridin
振荡时间	3014588	5880916	46246345	459053314	362538115	304986463	24053910		16098567	100018762		42770240	52691492	16979198
	1	2	3	4	5	6	7	8	9	10	11	12
5min	81.1058	94.268	101.626	99.9761	93.1187	89.7298	83.2573	88.1114	89.304	43.9629	84.6789	89.3104
10min	94.0164	94.4076	111.439	101.968	101.397	96.7135	104.467	99.0986	99.5027	95.6905	94.7881	99.3859
15min	96.926	100.964	107.513	105.096	100.942	100.204	96.8254	98.604	95.4281	107.421	96.4558	92.3686
20min	92.8654	103.001	107.818	103.556	101.416	95.275	90.3068	100.995	99.0408	106.191	96.2538	92.9061
30min	90.1553	102.157	106.827	105.394	94.7436	100.075	93.4677	100.227	101.301	97.8278	101.359	95.5137
	404.088	404.09	-4.08325e-06
	370.128	370.129	-1.89124e-06
	313.07	313.071	-2.77893e-06
	315.085	315.086	-3.39589e-06
	329.065	329.066	-2.85657e-06
	331.08	331.081	-2.65796e-06
	447.197	447.199	-4.56173e-06
	325.07	325.071	-1.90728e-06
	389.155	389.157	-4.06006e-06
	171.065	171.065	-1.2276e-06
	321.132	321.133	-3.30081e-06
	403.21	403.212	-3.29852e-06
